# Supplementary material for: Porous Oxygen-Doped g-C3N4 with the Different Precursors for Excellent Photocatalytic Activities under Visible Light
Source: Materials (Basel). 2022 Feb 14;15(4):1391. doi: 10.3390/ma15041391 (PMC8877032; doi:10.3390/ma15041391)
Supplement: Supplementary file 1 [file materials-15-01391-s001.zip]

Archive with 1 entries (1 files):
- materials-1499200-supplementary.pdf
